# Supplementary material for: Experience of Euclidean geometry sculpts the development and dynamics of rodent hippocampal sequential cell assemblies
Source: Nat Commun. 2024 Sep 28;15:8417. doi: 10.1038/s41467-024-52758-9 (PMC11438871; doi:10.1038/s41467-024-52758-9)
Supplement: Supplementary file 4 — Source Data [file 41467_2024_52758_MOESM4_ESM.xlsx]

## Sheet: Figure 1
Fig. 1c
Velocity (m/s)		Mean	SE
Cuboid		0.164664	0.00601248
Sphere		0.172571	0.000702183
Figure 1e (top)
Place map stability		Mean	SE
Cuboid		0.4371	0.0234
Sphere		0.3974	0.0253
Figure 1e (bottom)
Place field length (m)		Mean	SE
Cuboid		0.36422	0.0105744
Sphere		0.485322	0.0151905
Figure 1f
Behavioral timescale decoding error (m)		Mean	SE
Cuboid (Shuffle)		0.358877	0.0143261
Cuboid		0.0530293	0.00417379
Sphere (Shuffle)		0.385858	0.0186317
Sphere		0.0523725	0.00394108
Figure 1g
Theta sequence quadrant ratio		Mean	SE
Cuboid (Shuffle)		0.0248827	0.00267647
Cuboid		0.11157	0.017133
Sphere (Shuffle)		0.0210131	0.00147318
Sphere		0.0892766	0.0176825

## Sheet: Figure 2
Fig. 2c
Preplay		Mean	SE
Cuboid (Shuffle)		0.0512829	0.0017464
Cuboid		0.0811338	0.00212498
Sphere (Shuffle)		0.0482847	0.00148821
Sphere		0.0680322	0.0019289
Replay		Mean	SE
Cuboid (Shuffle)		0.055556	0.00146135
Cuboid		0.0914134	0.00289486
Sphere (Shuffle)		0.0523392	0.00266953
Sphere		0.0751242	0.00257363
Fig. 2d
Awake replay		Mean	SE
Cuboid (Shuffle)		0.0547902	0.00475061
Cuboid		0.148284	0.012545
Sphere (Shuffle)		0.0493325	0.0040633
Sphere		0.134705	0.00969214

## Sheet: Figure 3
Fig. 3b
Track end similarity		Median	SE
Cuboid		0.0623574	0.0366623
Sphere		0.372931	0.0639073
Fig. 3d (left-top)
Correlations of distance apart and population vector similarity		R	P-value
Cuboid		-0.989198	4.26836e-07
Sphere		0.958188	4.72394e-05
Slopes		Slopes
Cuboid		-0.571699
Sphere		0.23113
Individual animals (right-top)
Correlations
Cuboid		-0.92098	-0.953302	-0.910815	-0.333804	-0.536642	-0.832485	-0.212017	0.400197	-0.868314	-0.918072
Sphere		0.882038	0.229929	0.00942014	0.898228	0.188145	0.601085	-0.100048	-0.44169	0.812141	0.338439
Individual animals (right-bottom)
Slopes
Cuboid		-1.22846	-0.666448	-1.40176	-0.183843	-0.215987	-1.00751	-0.141638	0.24209	-0.535701	-0.745357
Sphere		0.66214	0.221997	0.00576652	0.272968	0.0639756	0.643082	-0.05186	-0.224555	0.575015	0.0913954
Fig. 3f
Rate-maps (percentage)		Low-tuned	Symmetric	Well-tuned
Cuboid		5.8	8.8	85.4
Sphere		14.6	15.8	69.6
Fig. 3g (left)
Frame start/end removal		All	1 bin	2 bin	3 bin
Frame Start (Pre)		0.0151212	0.0185757	0.0166472	0.0133578
Frame End (Pre)		0.0151212	0.015642	0.0147262	0.00972199
Frame Start (Post)		0.0188105	0.0159072	0.0111853	0.00800794
Frame End (Post)		0.0188105	0.0174165	0.0102269	0.00801639
Fig. 3g (right)
Specificity index (track ends)		Mean	SE
Cuboid (Pre)		1.8046	0.0878473
Cuboid (Post)		2.09772	0.142859
Sphere (Pre)		1.39419	0.0411492
Sphere (Post)		1.53058	0.0758382

## Sheet: Figure 4
Fig. 4b (inset)
Proportion signficant cell pairs		Proportion
Cuboid		0.152778
Sphere		0.337748
Fig 4d (Inset)
Neuronal ensemble similarity score		Proportion significant frame pairs
Cuboid		0.139196
Sphere		0.301971
Fig. 4f
Number of clusters		Median
Cuboid		18.5
Sphere		13
Fig. 4g
Within vs. across cluster correlations
Bins		-0.975	-0.925	-0.875	-0.825	-0.775	-0.725	-0.675	-0.625	-0.575	-0.525	-0.475	-0.425	-0.375	-0.325	-0.275	-0.225	-0.175	-0.125	-0.075	-0.025	0.025	0.075	0.125	0.175	0.225	0.275	0.325	0.375	0.425	0.475	0.525	0.575	0.625	0.675	0.725	0.775	0.825	0.875	0.925	0.975
Cuboid (within)		0	0	0	0	0	0	0	0	0	0	0	0	0	0	0	7.1521e-07	9.89374e-06	8.99972e-05	0.000246151	0.000344135	0.000571453	0.00111144	0.00188136	0.00285023	0.00376594	0.00448603	0.00489096	0.00476211	0.0044436	0.00379014	0.00302856	0.00232598	0.00165643	0.00109928	0.000682668	0.000406954	0.00020455	9.0474e-05	2.50323e-05	2.26483e-06
Sphere (within)		0	0	0	0	0	0	0	0	0	0	0	0	0	0	4.06318e-07	5.03834e-06	9.1584e-05	0.00104903	0.00426967	0.00784819	0.0113715	0.0145641	0.0170528	0.0188861	0.019943	0.019977	0.0191113	0.0175392	0.0156825	0.0137157	0.0116885	0.00967199	0.00773353	0.00580482	0.00407512	0.00261173	0.00142187	0.000623698	0.000162852	1.23521e-05
Cuboid (across)		0	0	0	0	0	0	0	0	0	0	0	0	4.76807e-07	5.00647e-06	8.15339e-05	0.00124947	0.0141619	0.0826253	0.167316	0.148383	0.127356	0.106547	0.0855486	0.0667245	0.0506292	0.0366843	0.0257642	0.0173455	0.0111048	0.00690464	0.0041413	0.00229487	0.00125114	0.000629385	0.00029109	0.000133267	4.52966e-05	1.40658e-05	1.43042e-06	0
Sphere (across)		0	0	0	0	0	0	0	0	0	1.62527e-07	1.95033e-06	1.25146e-05	8.7277e-05	0.000443536	0.00186662	0.00586349	0.0148454	0.0436509	0.0942082	0.104106	0.101886	0.0938428	0.0809788	0.0662675	0.0514405	0.0380057	0.0272477	0.0188071	0.0125143	0.00805647	0.00492002	0.00292451	0.00164136	0.000844166	0.000391365	0.000162527	5.15211e-05	1.44649e-05	3.73812e-06	0

## Sheet: Figure 5
Fig. 5b		Mean	SE
Pattern separation
Cuboid (P16)		0.642294	0.0249319
Cuboid (P17-20)		0.266011	0.0186718
Cuboid (P21-23)		0.160622	0.0108395
Cuboid (P24-25)		0.112417	0.0106571
Cuboid (P25)		0.0999	0.0121
Sphere (P25)		0.273302	0.0133743
Fig. 5c (left)
Rate remapping (peak rate)		Median	SE
Cuboid		0.252823	0.02854
Sphere		0.369845	0.0219732
Fig. 5c (right)
Rate remapping (mean rate)		Median	SE
Cuboid		0.337896	0.0293262
Sphere		0.550467	0.0244498
Fig. 5d (left)
Pattern separation for track ends/corners		Median	SE
Cuboid (Ends)		0.211775	0.0269118
Sphere (Ends)		0.337664	0.0215268
Fig. 5d (right)
Pattern separation for track middle		Median	SE
Cuboid (Middle)		0.109237	0.0141863
Sphere (Middle)		0.242337	0.0272459

## Sheet: Figure 6
Fig. 6a
Preplay and track-specific preplay on Day2		Mean	SE
Cuboid (Preplay)		0.0817584	0.00444398
Cuboid (Track-specific preplay)		0.0598396	0.00257232
Sphere (Preplay)		0.0622485	0.00297837
Sphere (Track-specific preplay)		0.046899	0.00257881
Shuffles		Mean	SE
Cuboid (Preplay)		0.0527603	0.00197762
Cuboid (Track-specific preplay)		0.0478498	0.00211304
Sphere (Preplay)		0.0519816	0.00134222
Sphere (Track-specific preplay)		0.046885	0.00133537
Fig. 6b (left)
Proportion of significant sleep frame pairs		Proportion
Cuboid		0.149679
Sphere		0.192645
Fig. 6b (middle)
Number of clusters		Median	SE
Cuboid		17	1.37404
Sphere		13	5.97697
Fig. 6b (right)
Cluster specificity		Mean	SE
Cuboid		0.748661	0.025495
Sphere		0.626914	0.0407111
Fig. 6c
Replay and track-specific replay on Day2		Mean	SE
Cuboid (Replay)		0.0840104	0.00341796
Cuboid (Track-specific replay)		0.0601168	0.00284694
Sphere (Replay)		0.0607403	0.00298549
Sphere (Track-specific replay)		0.0448468	0.0029505
Shuffles		Mean	SE
Cuboid (Replay)		0.0472722	0.00285921
Cuboid (Track-specific replay)		0.0425027	0.00264179
Sphere (Replay)		0.0529071	0.0014962
Sphere (Track-specific replay)		0.0480133	0.00134191
Fig. 6d
Cell assembly plasticity		Mean	SE
Cuboid (P16)		0.0887734	0.311422
Cuboid (P17-20)		-0.278172	0.865152
Cuboid (P21-23)		2.36287	0.865162
Cuboid (P24-25)		7.07082	1.02058
Cuboid (P25)		7.50925	1.25614
Sphere (P25)		0.0400835	0.393525
Fig. 6e
Ensemble similarity vs. population vector correlations during Run		R	0.553896
		P-value	2.64135e-39
Fig. 6f
Relative contribution of various factors to population vector correlations (multiple regression)		Firing rate (Pre-Run sleep)	Firing rate variation (Pre-Run sleep)	Neuronal ensemble similarity (Pre-Run sleep)	Spatial information (Run)
Delta Deviance		5.44496	5.81681	16.3134	2.58463

## Sheet: Figure 7
Fig. 7b
Place field length		Mean	SE
Cuboid (Day3)		0.301572	0.00787754
Sphere (Day3)		0.352107	0.0166304
Cuboid (Day4)		0.317114	0.0112748
Sphere (Day4)		0.319804	0.0240424
Fig. 7d
Track end similarity		Median	SE
Cuboid (Day3)		-0.020503	0.0595925
Sphere (Day3)		0.131585	0.0817327
Cuboid (Day4)		0.106633	0.0751082
Sphere (Day4)		0.222609	0.138917
Fig. 7e
Pattern separation		Mean	SE
Cuboid (Day3)		0.0976634	0.019392
Sphere (Day3)		0.147833	0.013505
Cuboid (Day4)		0.153402	0.0182648
Sphere (Day4)		0.203592	0.0330226

## Sheet: Figure 8
Fig. 8a
Preplay and track-specific preplay (left)		Mean	SE
Cuboid (Preplay, Day3)		0.0782896	0.0034169
Sphere (Preplay, Day3)		0.0699139	0.00243509
Cuboid (Track-specific preplay, Day3)		0.0612597	0.00275768
Sphere (Track-specific preplay, Day3)		0.0544253	0.00203362
Shuffles (left)		Mean	SE
Cuboid (Preplay, Day3)		0.0503149	0.00147604
Sphere (Preplay, Day3)		0.0522098	0.000845046
Cuboid (Track-specific preplay, Day3)		0.0459811	0.00137957
Sphere (Track-specific preplay, Day3)		0.0474664	0.000939861
Preplay and track-specific preplay (right)		Mean	SE
Cuboid (Preplay, Day4)		0.0750989	0.00199413
Sphere (Preplay, Day4)		0.0682288	0.00337077
Cuboid (Track-specific preplay, Day4)		0.0618734	0.001824
Sphere (Track-specific preplay, Day4)		0.0580476	0.00294006
Shuffles (right)		Mean	SE
Cuboid (Preplay, Day4)		0.0527475	0.00113239
Sphere (Preplay, Day4)		0.0528535	0.00183269
Cuboid (Track-specific preplay, Day4)		0.0491937	0.00108158
Sphere (Track-specific preplay, Day4)		0.0483863	0.00193599
Fig. 8b (left)
Correlation of experience with sleep cell pair correlations		R	P-value
Cuboid		-0.0103713	0.702154
Sphere		-0.156816	8.49619e-12
Fig. 8b (right)
Correlation of experience with proportion significant frame pairs		R	P-value
Cuboid		-0.1585	0.402841
Sphere		-0.434685	0.00806761
Fig. 8c
Correlation of experience with number of clusters		R	P-value
Cuboid		-0.300071	0.0951918
Sphere		0.411064	0.0127551
Fig. 8d
Clusters and cluster specificity
		Mean	SE
Cuboid (Day3)		0.810395	0.0374138
Cuboid (Day4)		0.817189	0.0371524
Sphere (Day3)		0.777202	0.0390781
Sphere (Day4)		0.894788	0.0263838
